# Supplementary material for: Actionable Predictive Factors of Homelessness in a Psychiatric Population: Results from the REHABase Cohort Using a Machine Learning Approach
Source: Int J Environ Res Public Health. 2022 Sep 27;19(19):12268. doi: 10.3390/ijerph191912268 (PMC9565981; doi:10.3390/ijerph191912268)
Supplement: Supplementary file 1 [file ijerph-19-12268-s001.zip]

Archive with 1 entries (1 files):
- ijerph-1892287-supplementary.pdf
